# Supplementary material for: Enhancing Silicon Anode Performance in Lithium-Ion Batteries Through Hybrid Artificial SEI Layer and Prelithiation
Source: Nanomaterials (Basel). 2025 May 2;15(9):690. doi: 10.3390/nano15090690 (PMC12073230; doi:10.3390/nano15090690)
Supplement: Supplementary file 1 [file nanomaterials-15-00690-s001.zip]

Archive with 1 entries (1 files):
- nanomaterials-3575506-supplementary.pdf
